# Supplementary material for: Genetic source tracking of an anthrax outbreak in Shaanxi province, China
Source: Infect Dis Poverty. 2017 Jan 17;6:14. doi: 10.1186/s40249-016-0218-6 (PMC5240257; doi:10.1186/s40249-016-0218-6)
Supplement: Additional file 2: Table S3. — All cases involved in the investigation and their laboratory results. (XLS 21 kb) [file 40249_2016_218_MOESM2_ESM.xls]

## Sheet: Sheet1
		Supplemental Table 3. All cases involved in investigation and their laboratory results
code	Code of Case	Sex	Sampling Code	Age	Exposure village (and living address)	Skin lesion	Exposure factor$	Exposure time	Upset date	Culture and phage lysis test	Antibody test （Gold colloid or Elisa）	Four-fold increase of antibody titer	Real-time PCR	Classification of case	CanSNP*	MLVA15*	SNR*
1	WCS	male	WCS1	66	Dong ( Dong )	+	1	7.26	7.26 (index case)	+	+	+	+	Confirmed	A.Br.001/002	-31	SGT-Ⅰ
2	CXP	male	CXP3	45	Dong ( Dong )	+	1	7.26	7.27	-	+	+	+	Confirmed	A.Br.001/002	-	-
3	RCY	female	RCY3	44	Dong ( Dong )	+	2	7.26	7.27	-	+	+	+	Confirmed	A.Br.001/002	-	-
4	CJW	male	CJ1	45	Dong ( Dong )	+	1	7.26	7.29	-	+	+	+	Confirmed	A.Br.001/002	-31	SGT-Ⅰ
5	WXP	male	WXP1	51	Dong ( Dong )	+	1	7.26	7.31	-	+	+	+	Confirmed	A.Br.001/002	-31	SGT-Ⅰ
6	WPF	male	W1	39	Yuan( Yuan)	+	1	7.27	8.6	-	0	+	+	Confirmed	A.Br.001/002	-31	SGT-Ⅰ
7	HSP	male	HSP2	57	Dong（Yuan）	+	1	7.29	8.3	-	+	+	+	Confirmed	A.Br.001/002	-31	SGT-Ⅰ
8	YJ	male	Y3	54	Dong( Dong )	+	1	7.26	8.3	-	+	+	+	Confirmed	A.Br.001/002	-31	SGT-Ⅰ
9	LAP	male	L1	43	Yuan（Ajiaping）	+	1	7.31	8.6	-	-	+	+	Confirmed	A.Br.001/002	-31	SGT-Ⅰ
10	MXL	male	MXL3	44	Yuan（Wayaogou）	+	1	7.29	8.3	-	+	+	+	Confirmed	A.Br.001/002	-31	SGT-Ⅰ
11	ZL	male	ZL	27	Dong (Yuan)	+	1	7.29	8.1	-	+	+	+	Confirmed	A.Br.001/002	-31	-
12	BYL	female	BYL	65	Dong(Dong)	-	2	8.1	8.4	-	-	-	-	Suspected	-	-	-
13	CZG	male	CZG3	38	Yuan(Yuan)	+	1	7.29	8.2	-	+	+	+	Confirmed	A.Br.001/002	-	-
14	CGM	male	CGM3	67	Dong(Dong)	+	1	8.1	8.6	-	+	-	+	Confirmed	A.Br.001/002	-31	SGT-Ⅰ
15	CG	male	CG3	24	Dong(Dong)	+	1	8.1	8.6	-	+	+	+	Confirmed	A.Br.001/002	-	-
16	WZH	male	WZH3	47	Yuan( Yuan)	+	1	7.25	7.28	-	+	+	+	Confirmed	A.Br.001/002	-	-
17	WHY	male	WHY	33	Yuan( Yuan)	+	1	7.29	8.4	-	+	+	-	Confirmed	-	-	-
18	FGY	male	FGY3	60	Wang（Wang）	+	1	8.7	8.8	-	+	-	+	Confirmed	A.Br.001/002	-	-
19	HYM	female	HYM	56	Yuan( Yuan)	+	1	8.4	8.8	-	+	-	+	Confirmed	-	-	-
20	MBH	female	MBH	41	Yuan（Ajiaping）	+	2	7.31	8 .6	-	+	+	-	Confirmed	-	-	-
		$ 1: butchered sick animal or handled skin of slaughtered animal; 2:contacted with a sick animal carcasses or meat.
		* -: one or more loci of molecular subtying method can not be resolved.
