# Supplementary material for: Genetic source tracking of an anthrax outbreak in Shaanxi province, China
Source: Infect Dis Poverty. 2017 Jan 17;6:14. doi: 10.1186/s40249-016-0218-6 (PMC5240257; doi:10.1186/s40249-016-0218-6)
Supplement: Additional file 3: Table S1. — The genotypes and profiles of MLVA15. The nomenclature of genotypes of MLVA15, as according to Keim Genetics Lab ID Designation. For the new genotypes, the nomenclatures labeled “CN” were used. (XLS 45 kb) [file 40249_2016_218_MOESM3_ESM.xls]

## Sheet: Supplemental table1
Supplemental table 1
MLVA genotypes	Representative strain	strian country	Province	year	Source	CanSNP	Reference	vrrA	vrrB1	vrrB2	vrrC1	vrrC2	CG3	pX011aat	pX021at	VR12	VR16	VR17	VR19	VR23	VR32	VR35
MLVA15-24	A0394USA（Ames）	USA				A.Br.Ames	4	308	224	146	581	529	152	120	140	109	259	382	91	194	569	115
MLVA15-25	A1115USA	USA				A.Br.Ames	4	308	224	146	581	529	152	120	138	109	266	382	91	194	569	115
MLVA15-26	A2012USA	USA				A.Br.Ames	4	308	224	146	581	529	152	120	140	109	266	382	91	194	569	115
MLVA15-27	A0728CHI	China	Unknown	1957	Unknown	A.Br.Ames	4	320	224	154	581	529	152	130	142	109	266	382	91	194	569	115
MLVA15-29	A0582CHI	China	Inner Mongolia	1962	Human	A.Br.001/002	4	308	224	154	581	529	152	126	142	109	266	382	91	194	569	115
MLVA15-30	A0592CHI	China	Gansu	1982	Pig	A.Br.001/002	4	308	224	154	581	529	152	126	138	109	266	382	91	194	569	115
MLVA15-31	GX71	China	Guangxi	1994	soil	A.Br.001/002	this study	308	224	154	581	529	152	126	140	109	266	382	91	194	569	115
MLVA15-31	NM130	China	Inner mongolia	2012	patient	A.Br.001/002	this study	308	224	154	581	529	152	126	140	109	266	382	91	194	569	115
MLVA15-31	GX70	China	Guangxi	1994	soil	A.Br.001/002	this study	308	224	154	581	529	152	126	140	109	266	382	91	194	569	115
MLVA15-31	XJ10	China	Xinjiang	1981	unknown	A.Br.001/002	this study	308	224	154	581	529	152	126	140	109	266	382	91	194	569	115
MLVA15-31	A0581CHI	China	Inner Mongolia	1962	Human	A.Br.001/002	4	308	224	154	581	529	152	126	140	109	266	382	91	194	569	115
MLVA15-31	A0588CHI	China	Gansu	1978	Bovine	A.Br.001/002	4	308	224	154	581	529	152	126	140	109	266	382	91	194	569	115
MLVA15-31	XJ17	China	Xinjiang	1995	unknown	A.Br.001/002	this study	308	224	154	581	529	152	126	140	109	266	382	91	194	569	115
MLVA15-31	NM72	China	Inner mongolia	1998	patient	A.Br.001/002	this study	308	224	154	581	529	152	126	140	109	266	382	91	194	569	115
MLVA15-31	LN153	China	Liaoning	2011	patient	A.Br.001/002	this study	308	224	154	581	529	152	126	140	109	266	382	91	194	569	115
MLVA15-31	CJ1	China	Shananxi	2015.8	Blister fluid	A.Br.001/002	this study	308	224	154	581	529	152	126	140	109	266	382	91	194	569	115
MLVA15-31	WCS1	China	Shananxi	2015.8	patient	A.Br.001/002	this study	308	224	154	581	529	152	126	140	109	266	382	91	194	569	115
MLVA15-31	A0730CHI	China	Unknown	1957	Unknown	A.Br.001/002	4	308	224	154	581	529	152	126	140	109	266	382	91	194	569	115
MLVA15-31	J2	China	Shananxi	2015.8	mule	A.Br.001/002	this study	308	224	154	581	529	152	126	140	109	266	382	91	194	569	115
MLVA15-31	A0549CHI	China	Shandong	1964	Human	A.Br.001/002	4	308	224	154	581	529	152	126	140	109	266	382	91	194	569	115
MLVA15-32	A0552CHI	China	Hebei	1956	Human	A.Br.001/002	4	308	224	154	581	529	152	120	140	109	266	382	91	194	569	115
MLVA15-32	A0034CHI	China	Beijing	1997	Cow	A.Br.001/002	4	308	224	154	581	529	152	120	140	109	266	382	91	194	569	115
MLVA15-33	A0577CHI	China	Inner Mongolia	1962	Human	A.Br.001/002	4	308	224	154	581	529	152	120	138	109	266	382	91	194	569	115
MLVA15-34	A0719CHI	China	Unknown	unknown	Unknown	A.Br.001/002	4	308	224	154	390	529	152	126	144	109	266	382	91	194	569	115
MLVA15-35	A0536CHI	China	Jiangxi	1966	Buffalo	A.Br.001/002	4	308	224	154	581	529	152	123	140	107	266	382	91	194	569	115
MLVA15-36	A0722CHI	China	Unknown	1957	Unknown	A.Br.001/002	4	308	224	154	581	529	152	123	140	113.5	266	382	91	194	569	115
MLVA15-37	A0561CHI	China	Liaoning	1952	Soil	A.Br.001/002	4	308	224	154	581	529	152	123	140	109	266	382	91	194	569	102
MLVA15-38	GD85	China	Guangdong	1953	buffalo	A.Br.001/002	this study	308	224	154	581	529	152	123	140	109	266	382	91	194	569	115
MLVA15-38	NM74	China	Inner mongolia	1998	patient	A.Br.001/002	this study	308	224	154	581	529	152	123	140	109	266	382	91	194	569	115
MLVA15-38	A0196CAN	Canada				A.Br.001/002	4	308	224	154	581	529	152	123	140	109	266	382	91	194	569	115
MLVA15-38	A0560CHI	China	Liaoning	1952	Soil	A.Br.001/002	4	308	224	154	581	529	152	123	140	109	266	382	91	194	569	115
MLVA15-39	SN38	China	Shananxi	1953	goat	A.Br.001/002	this study	308	224	154	581	529	152	123	142	109	266	382	91	194	569	115
MLVA15-39	A0579CHI	China	Inner Mongolia	1962	Human	A.Br.001/002	4	308	224	154	581	529	152	123	142	109	266	382	91	194	569	115
MLVA15-40	A0558CHI	China	Hebei	1956	Human	A.Br.001/002	4	308	224	154	581	529	152	114	136	109	266	374	91	194	569	115
MLVA15-41	A0546CHI	China	Shandong	1963	Air	A.Br.001/002	4	296	224	154	581	529	152	126	140	109	266	374	91	194	569	115
MLVA15-42	A0538CHI	China	Henan	1959	Sheep	A.Br.001/002	4	308	224	154	581	529	152	126	140	109	266	374	91	194	569	115
MLVA15-43	A0639CHI	China	Xinjiang	1981	Soil	A.Br.001/002	4	308	224	154	581	529	152	120	140	109	266	374	91	194	569	115
MLVA15-44	A0937THA	Thailand	Lopburi Province			A.Br.001/002	4	308	224	163	581	529	152	126	140	109	266	382	91	206	569	115
MLVA15-45	A0389IDO	Indonesia				A.Br.001/002	4	308	224	154	581	529	152	130	138	109	266	382	91	182	569	115
MLVA15-46	A0413IDO	Indonesia	Dompu			A.Br.001/002	4	308	224	163	581	529	152	130	138	109	266	382	91	182	569	115
MLVA15-47	A0077AUS	Australia				A.Br.001/002	4	308	224	154	581	529	152	126	136	109	137	382	91	182	382	115
MLVA15-48	A1045USA	USA				A.Br.001/002	4	308	224	154	581	529	152	117	136	109	137	382	91	182	569	115
MLVA15-49	A0330GER	Germany				A.Br.001/002	4	308	224	154	581	529	152	133	136	107	137	382	91	182	382	115
MLVA15-50	A0332GER	Germany				A.Br.001/002	4	308	224	154	581	529	152	126	134	109	137	382	91	182	569	115
MLVA15-51	A3771HNK	HNK(China)	Hong Kong	2003		A.Br.001/002	4	308	224	154	581	529	152	126	Z	109	266	382	91	182	569	115
MLVA15-52	A0935THA	Thailand	#1 Tak Province			A.Br.001/002	4	308	224	154	581	529	152	126	146	109	137	382	91	194	569	115
MLVA15-53	A0936THA	Thailand	#2 Tak Province			A.Br.001/002	4	308	224	154	581	529	152	126	146	109	137	382	91	P	569	115
MLVA15-55	A0541CHI	China	Shandong	1963	fur	A.Br.001/002	4	308	224	146	581	529	152	123	140	109	266	374	91	194	569	121
MLVA15-CN301	NM123	China	Inner mongolia	2011	patient	A.Br.Ames	this study	308	224	154	581	529	152	130	140	109	274	382	91	194	569	115
MLVA15-CN304	NM127	China	Inner mongolia	2011	patient	A.Br.Ames	this study	308	224	154	506	529	152	130	140	109	266	382	91	194	569	109
MLVA15-CN305	NM35	China	Inner mongolia	1955	cattle	A.Br.Ames	this study	320	224	154	581	529	152	133	142	109	266	382	91	194	569	115
MLVA15-CN307	NM79	China	Inner mongolia	1997	cattle	A.Br.001/002	this study	308	224	154	581	529	152	130	140	109	266	382	91	182	569	115
MLVA15-CN308	GS40	China	Gansu	1996	sheep	A.Br.001/002	this study	308	224	154	581	529	152	130	140	107	266	382	91	194	569	115
MLVA15-CN309	BJ37	China	Beijing	1953	mule	A.Br.001/002	this study	308	224	154	581	529	152	126	140	114	266	382	91	194	569	115
MLVA15-CN310	GX56	China	Guangxi	1991	soil	A.Br.001/002	this study	308	224	154	581	529	152	126	140	107	266	382	91	194	569	115
MLVA15-CN311	HN93	China	Henan	2002	sheep	A.Br.001/002	this study	308	224	154	581	529	152	126	140	109	266	382	91	194	548	115
MLVA15-CN312	LN149	China	Liaoning	2002	soil	A.Br.001/002	this study	308	224	154	581	529	152	130	140	109	266	382	91	194	569	115
MLVA15-CN313	SC117	China	Sichuan	2011	patient	A.Br.001/002	this study	308	224	154	581	529	152	130	146	109	266	382	91	194	569	115
MLVA15-CN314	SH36	China	Shanhai	1953	buffalo	A.Br.001/002	this study	308	224	154	581	529	152	130	142	109	266	382	91	194	569	115
MLVA15-CN314	SC100	China	Sichuan	2006	patient	A.Br.001/002	this study	308	224	154	581	529	152	130	142	109	266	382	91	194	569	115
MLVA15-CN316	SC118	China	Sichuan	2011	patient	A.Br.001/002	this study	308	224	154	581	529	152	130	140	109	266	374	91	194	569	115
MLVA15-CN317	JX84	China	Jiangxi	1978	soil	A.Br.001/002	this study	308	224	154	581	529	152	123	140	109	266	374	91	194	569	115
MLVA15-CN318	GX66	China	Guangxi	1995	patient	A.Br.001/002	this study	308	224	154	581	529	152	123	140	109	266	390	91	194	569	115
MLVA15-CN319	XJ18	China	Xinjiang	1991	soil	A.Br.001/002	this study	308	224	146	581	529	152	130	136	109	266	382	91	194	569	115
MLVA15-CN320	GX63	China	Guangxi	1994	soil	A.Br.001/002	this study	308	224	154	391	529	152	130	144	109	266	382	91	194	569	115
MLVA15-CN321	SC103	China	Sichuan	2006	patient	A.Br.001/002	this study	320	224	154	581	529	152	130	140	109	259	382	91	194	569	115
MLVA15-CN322	STERNE	China	Sterne	unknown		A.Br.001/002	this study	308	224	154	581	529	152	130	1	109	1	1	91	182	569	115
MLVA15-CN323	HB86	China	Hebei	1982	goat	A.Br.001/002	this study	308	224	154	581	529	152	123	1	109	1	1	91	194	569	115
MLVA15-CN324	A0712CHI	China	Xinjiang	1982	Soil	A.Br.001/002	4	308	224	154	581	529	152	120	1	109	1	1	91	194	569	115
MLVA15-CN325	A0733CHI	China	Unknown	unknown	Unknown	A.Br.001/002	4	308	224	154	581	529	152	126	1	109	1	1	91	182	569	115
MLVA15-CN326	A0559CHI	China	Hebei	1956	Human	A.Br.001/002	4	308	224	154	581	529	152	1	140	109	266	382	91	194	569	115
MLVA15-CN327	SC104	China	Sichuan	2006	patient	A.Br.001/002	this study	308	224	154	581	529	152	130	138	109	266	382	91	194	569	115
MLVA15-CN328	A0587CHI	China	Gansu	1974	Human	A.Br.001/002	4	308	224	154	581	529	152	126	140	109	266	382	91	182	569	115
MLVA15-CN329	A0580CHI	China	Inner Mongolia	unknown	Human	A.Br.Ames	4	308	224	154	581	529	152	126	138	109	266	382	91	194	569	115
MLVA15-CN330	A0576CHI	China	Inner Mongolia	unknown	Human	A.Br.Ames	4	308	224	154	581	529	152	126	140	109	266	382	91	194	569	115
