# Supplementary material for: Genetic source tracking of an anthrax outbreak in Shaanxi province, China
Source: Infect Dis Poverty. 2017 Jan 17;6:14. doi: 10.1186/s40249-016-0218-6 (PMC5240257; doi:10.1186/s40249-016-0218-6)
Supplement: Additional file 4: Table S2. — The SGTs of SNR (CL10, CL12, CL33, CL35) in MLVA15-31 strains. (XLS 28 kb) [file 40249_2016_218_MOESM4_ESM.xls]

## Sheet: paul Keim and Wangbingxiang pap
Supplemental table 2
SGTs of SNR	Isolates	Province	Prefecture(county)	Year.Month.Date	Source	CL10	CL12	CL33	CL35	MLVA15 genotype
SGT-Ⅰ	CJ1	Shananxi	Yanan(ganquan county)	2015.7.29	Blister fluid	19	18	33	14	MLVA15-31
SGT-Ⅰ	WCS1	Shananxi	Yanan(ganquan county)	2015.7.26	patient	19	18	33	14	MLVA15-31
SGT-Ⅰ	L1	Shananxi	Yanan(ganquan county)	2015.8.6	Blister fluid	19	18	33	14	MLVA15-31
SGT-Ⅰ	MXL3	Shananxi	Yanan(ganquan county)	2015.8.3	Blister fluid	19	18	33	14	MLVA15-31
SGT-Ⅰ	Y3	Shananxi	Yanan(ganquan county)	2015.8.3	Blister fluid	19	18	33	14	MLVA15-31
SGT-Ⅰ	HSP2	Shananxi	Yanan(ganquan county)	2015.8.3	Blister fluid	19	18	33	14	MLVA15-31
SGT-Ⅰ	WXP1	Shananxi	Yanan(ganquan county)	2015.7.31	Blister fluid	19	18	33	14	MLVA15-31
SGT-Ⅰ	CGM3	Shananxi	Yanan(ganquan county)	2015.8.6	Blister fluid	19	18	33	14	MLVA15-31
SGT-Ⅰ	W1	Shananxi	Yanan(ganquan county)	2015.8.6	Blister fluid	19	18	33	14	MLVA15-31
SGT-Ⅰ	J2	Shananxi	Yanan(ganquan county)	2015.8	mule	19	18	33	14	MLVA15-31
SGT-Ⅱ	GX71	Guangxi		1994	soil	19	18	33	17	MLVA15-31
SGT-Ⅲ	NM130	Inner mongolia	Keyouzhongqi	2012	patient	18	18	27	14	MLVA15-31
SGT-Ⅳ	GX70	Guangxi		1994	soil	19	19	32	15	MLVA15-31
SGT-Ⅳ	XJ17	Xinjiang		1995	unknown	19	19	32	15	MLVA15-31
SGT-Ⅳ	XJ10	Xinjiang		1981	unknown	18	19	32	15	MLVA15-31
SGT-Ⅴ	NM72	Inner mongolia		1998	patient	18	19	32	15	MLVA15-31
SGT-Ⅴ	NM73	Inner mongolia		1998	soil	18	19	32	15	MLVA15-31
SGT-Ⅵ	LN153	Liaoning	Anshan	2011	patient	16	16	32	16	MLVA15-31
SGT-Ⅵ	LN154	Liaoning	Anshan	2011	patient	16	16	32	16	MLVA15-31
SGT-Ⅶ	SN38	Shananxi		1953	goat	16	16	28	15	MLVA15-39
